# Supplementary material for: Evaluation of Pyrophosphate-Driven Proton Pumps in Saccharomyces cerevisiae under Stress Conditions
Source: Microorganisms. 2024 Mar 20;12(3):625. doi: 10.3390/microorganisms12030625 (PMC10976212; doi:10.3390/microorganisms12030625)
Supplement: Supplementary file 1 [file microorganisms-12-00625-s001.zip]

Archive with 1 entries (1 files):
- microorganisms-2888718-supplementary.pdf
